# Supplementary material for: Mortality of Dairy Sheep during the Peri-Parturient Period: Results of a Field Investigation in Greece
Source: Animals (Basel). 2021 Jul 22;11(8):2172. doi: 10.3390/ani11082172 (PMC8388358; doi:10.3390/ani11082172)
Supplement: Supplementary file 1 [file animals-11-02172-s001.zip]

Archive with 1 entries (1 files):
- animals-1295324-supplementary.pdf
